# Supplementary material for: Genome sequencing and comparative analysis of Wolbachia strain wAlbA reveals Wolbachia-associated plasmids are common
Source: PLoS Genet. 2022 Sep 19;18(9):e1010406. doi: 10.1371/journal.pgen.1010406 (PMC9560607; doi:10.1371/journal.pgen.1010406)
Supplement: S5 Table — (XLSX) [file pgen.1010406.s016.xlsx]

## Sheet: Sheet1
Method	Target	Gene (accession)	Forward primer	Reverse primer	product size	annealing temperature
PCR	wAlbA	Wolbachia surface protein (NHG98_00840)	5’-GTAGTATTTACCCCAGCAG-3’	5’-ATCTGCACCAGTAGTTTCG-3’	309 bp	53°C
	wAlbB	DNA gyrase (DEJ70_07120)	5’- GACGAAGGGGATAAGTTAATATC-3	5’- GCAATACCTATGCCGTTTAGT-3’	206 bp	55°C
	pWALBA1	ParA-like gene (NHG98_06230)	5’-ACCTAGTGACTATGCGCGTT-3’	5’-CGAACTACAACTCGCTCACT-3’	496 bp	55°C
	pWALBA2	Fic family protein gene (NHG98_06385)	5’-CTCGTATTGAAGGGGCAAAA-3’	5’-AAGGGGTGGATAGCCAAAAA-3’	436 bp	55°C
qPCR	Wolbachia (Figure S3)	16S rRNA (NHG98_03580)	5’- GAAAGCCTGATCCAGCCATG-3’	5’- CGGAGTTAGCCAGGACTTCT-3’	111 bp	60°C
	wAlbA (Figure S1)	Wolbachia surface protein (NHG98_00840)	5'-GGGTTGATGTTGAAGGAG-3'	5'-CACCAGCTTTTACTTGACC-3'	264 bp	60°C
	pWALBA1	DnaB-like helicase (NHG98_06250)	5’-GTCGACCAAATGCCACATGT-3’	5’-TGGTGTCAAGCCTGGGTATT-3’	142 bp	60°C
	pWALBA2	Fic family protein gene (NHG98_06385)	5’-CTCGTATTGAAGGGGCAAAA-3’	5’- CATCCCGAGAACGAAATGAG-3’	87 bp	60°C
	Mosquito	Homothorax gene (AALC636_001297)	5’-TGGTCCTATATTGGCGAGCTA-3’	5’-TCGTTTTTGCAAGAAGGTCA-3’	77 bp	60°C
